# Supplementary material for: Exosomes enriched with miR-124-3p show therapeutic potential in a new microfluidic triculture model that recapitulates neuron–glia crosstalk in Alzheimer’s disease
Source: Front Pharmacol. 2025 Mar 12;16:1474012. doi: 10.3389/fphar.2025.1474012 (PMC11936931; doi:10.3389/fphar.2025.1474012)
Supplement: Supplementary file 2 [file Table1.xlsx]

## Sheet: RAW data (no misses_M)
	miR-124	miR-146a	miR-125b	miR-21	miR-155	TNF	HLA-DRA	ARG1	S100B	P2RY12	HMGB1	TREM2
Ctl M1	-0.353	0.652	0.759611	1.11426	1.825	-0.777	0.847	-1.062	-1.85	-1.667	0.19	0.372
Ctl M2	0.17	1.65	1.01471	1.68002	1.779	0.375	-0.115	-0.602	0.141	-1.646	0.269	-1.347
Ctl M3	0.182	-2.302	-1.77432	-2.79428	-3.60489	0.033	1.125	1.665	0.505	0.047	0.673	0.975
AD M1	-3.282	-2.635	-1.21708	-0.09795	0.004	0.523	1.748	2.588	3.745	2.668	-5.737	-7.485
AD M2	-0.401	-4.566	-1.11578	-1.90659	-1.147	0.715	2.046	3.368	4.454	4.04	-2.931	-3.965
AD M3	-1.2	-3.01	-1.13314	-0.572	-0.38281	2.575	2.413	4.624	5.447	3.137	-2.178	-8.379
AD+ET124 M1	15.271	-2.37	3.765	-1.608	-5.299	2.579	1.26	5.706	5.129	5.82	-2.173	2.32
AD+ET124 M2	6.556	-2.95	-3.571	-2.265	-5.65	1.481	2.542	2.116	3.403	1.412	-1.336	-0.586
AD+ET124 M3	12.562	-3.435	1.49282	1.80974	-2.3047	1.001	1.559	4.255	2.113	2.428	-3.649	-2.307

## Sheet: R value_M
sample	miR-124	miR-146a	miR-125b	miR-21	miR-155	TNF	HLA-DRA	ARG1	S100B	P2RY12	HMGB1	TREM2
miR-124	1	-0.217217	0.558725	-0.00329013	-0.669215	0.491666	0.0435447	0.540633	0.238436	0.459947	-0.088117	0.538753
miR-146a	-0.217217	1	0.311307	0.545158	0.561619	-0.471783	-0.834337	-0.779804	-0.742209	-0.770011	0.607173	0.340307
miR-125b	0.558725	0.311307	1	0.469331	0.106909	0.153794	-0.553457	0.207944	-0.0685391	0.2137	-0.00687424	0.367135
miR-21	-0.00329013	0.545158	0.469331	1	0.694333	-0.289583	-0.507024	-0.336493	-0.440058	-0.404196	-0.0889766	-0.165796
miR-155	-0.669215	0.561619	0.106909	0.694333	1	-0.524788	-0.463091	-0.578089	-0.456118	-0.527166	0.0501598	-0.420597
TNF	0.491666	-0.471783	0.153794	-0.289583	-0.524788	1	0.514447	0.833878	0.858723	0.762226	-0.322277	-0.211751
HLA-DRA	0.0435447	-0.834337	-0.553457	-0.507024	-0.463091	0.514447	1	0.594159	0.705487	0.583864	-0.507367	-0.470817
ARG1	0.540633	-0.779804	0.207944	-0.336493	-0.578089	0.833878	0.594159	1	0.870604	0.940235	-0.583374	-0.234688
S100B	0.238436	-0.742209	-0.0685391	-0.440058	-0.456118	0.858723	0.705487	0.870604	1	0.907168	-0.631163	-0.462264
P2RY12	0.459947	-0.770011	0.2137	-0.404196	-0.527166	0.762226	0.583864	0.940235	0.907168	1	-0.653145	-0.223409
HMGB1	-0.088117	0.607173	-0.00687424	-0.0889766	0.0501598	-0.322277	-0.507367	-0.583374	-0.631163	-0.653145	1	0.630958
TREM2	0.538753	0.340307	0.367135	-0.165796	-0.420597	-0.211751	-0.470817	-0.234688	-0.462264	-0.223409	0.630958	1

## Sheet: P value_M
sample	miR-124	miR-146a	miR-125b	miR-21	miR-155	TNF	HLA-DRA	ARG1	S100B	P2RY12	HMGB1	TREM2
miR-124	0	0.57452	0.117879	0.993297	0.048682	0.178856	0.911431	0.132874	0.536689	0.212869	0.821647	0.134493
miR-146a	0.57452	0	0.414821	0.129023	0.115579	0.199789	0.00516091	0.013199	0.0220192	0.0152121	0.0829149	0.3702
miR-125b	0.117879	0.414821	0	0.202461	0.784271	0.692803	0.122135	0.591348	0.860919	0.580883	0.985996	0.331074
miR-21	0.993297	0.129023	0.202461	0	0.0379561	0.449752	0.163581	0.375932	0.235881	0.280605	0.81993	0.669885
miR-155	0.048682	0.115579	0.784271	0.0379561	0	0.146887	0.209349	0.103007	0.217198	0.144731	0.898029	0.25964
TNF	0.178856	0.199789	0.692803	0.449752	0.146887	0	0.156479	0.00520862	0.00303092	0.0169516	0.397665	0.58442
HLA-DRA	0.911431	0.00516091	0.122135	0.163581	0.209349	0.156479	0	0.0915753	0.0337321	0.0988043	0.163249	0.200839
ARG1	0.132874	0.013199	0.591348	0.375932	0.103007	0.00520862	0.0915753	0	0.00225589	0.000162027	0.0991563	0.543302
S100B	0.536689	0.0220192	0.860919	0.235881	0.217198	0.00303092	0.0337321	0.00225589	0	0.000732179	0.0683203	0.210271
P2RY12	0.212869	0.0152121	0.580883	0.280605	0.144731	0.0169516	0.0988043	0.000162027	0.000732179	0	0.0564637	0.563383
HMGB1	0.821647	0.0829149	0.985996	0.81993	0.898029	0.397665	0.163249	0.0991563	0.0683203	0.0564637	0	0.0684373
TREM2	0.134493	0.3702	0.331074	0.669885	0.25964	0.58442	0.200839	0.543302	0.210271	0.563383	0.0684373	0

## Sheet: RAW data (no misses_N)
	miR-124	miR-146a	miR-125b	miR-21	miR-155	TNF	NOS1	DLG4	SYP	S100B
Ctl N1	2.263	2.119	2.15531	3.509	0.689651	-0.152	1.163	-0.333	1.088	-0.18
Ctl N2	-1.59092	-0.409	-1.9041	0.252736	-0.43024	-0.013	-0.988	0.942	-1.27	0.862
Ctl N3	-0.67181	-1.709	-0.25121	-3.76176	-0.25941	0.165	-0.175	1.126	-1.329	-0.682
AD N1	-2.18152	-1.38709	1.83374	0.298633	-2.38415	2.942	4.666	-3.111	-1.462	-1.047
AD N2	-8.12122	-8.79008	2.00709	2.91107	1.68387	3.274	2.135	-1.649	-3.077	0.166
AD N3	-2.96391	-3.24858	-2.33605	8.03004	-3.46912	3.859	2.406	-1.668	-2.555	-2.372
AD+ET124 N1	-0.868121	1.21355	2.1754	1.71003	3.32165	3.185	-1.031	-2.057	0.252	0.544
AD+ET124 N2	-0.145947	1.25437	6.49242	9.35078	-0.68328	2.991	1.541	-1.104	-0.83	0.59
AD+ET124 N3	7.82565	6.24229	8.34187	4.31288	-1.87194	2.57	-1.902	-1.726	-1.897	0.918

## Sheet: R value_N
sample	miR-124	miR-146a	miR-125b	miR-21	miR-155	TNF	NOS1	DLG4	SYP	S100B
miR-124	1	0.957404	0.586122	0.0871823	-0.219636	-0.264428	-0.548576	0.0772437	0.413649	0.337647
miR-146a	0.957404	1	0.563097	0.122576	-0.121914	-0.234655	-0.536313	0.0332418	0.56239	0.409744
miR-125b	0.586122	0.563097	1	0.363391	0.0619554	0.257463	-0.212999	-0.360553	0.118713	0.565992
miR-21	0.0871823	0.122576	0.363391	1	-0.283334	0.561646	0.18986	-0.38225	-0.099762	-0.0795566
miR-155	-0.219636	-0.121914	0.0619554	-0.283334	1	-0.155817	-0.360325	0.129361	0.442036	0.549203
TNF	-0.264428	-0.234655	0.257463	0.561646	-0.155817	1	0.369695	-0.834688	-0.480029	-0.246438
NOS1	-0.548576	-0.536313	-0.212999	0.18986	-0.360325	0.369695	1	-0.494593	-0.236078	-0.641051
DLG4	0.0772437	0.0332418	-0.360553	-0.38225	0.129361	-0.834688	-0.494593	1	0.186721	0.199467
SYP	0.413649	0.56239	0.118713	-0.099762	0.442036	-0.480029	-0.236078	0.186721	1	0.279479
S100B	0.337647	0.409744	0.565992	-0.0795566	0.549203	-0.246438	-0.641051	0.199467	0.279479	1

## Sheet: P value_N
sample	miR-124	miR-146a	miR-125b	miR-21	miR-155	TNF	NOS1	DLG4	SYP	S100B
miR-124	0	5.03717e-05	0.0971897	0.823515	0.570159	0.491721	0.126158	0.843421	0.268417	0.374193
miR-146a	5.03717e-05	0	0.114415	0.753395	0.754695	0.54336	0.136612	0.932343	0.114971	0.273417
miR-125b	0.0971897	0.114415	0	0.336407	0.874188	0.503616	0.582153	0.340477	0.760981	0.112156
miR-21	0.823515	0.753395	0.336407	0	0.46003	0.115557	0.62465	0.309981	0.798445	0.838781
miR-155	0.570159	0.754695	0.874188	0.46003	0	0.688925	0.340805	0.740115	0.233535	0.125638
TNF	0.491721	0.54336	0.503616	0.115557	0.688925	0	0.327454	0.00512462	0.190949	0.522679
NOS1	0.126158	0.136612	0.582153	0.62465	0.340805	0.327454	0	0.175885	0.540846	0.0628104
DLG4	0.843421	0.932343	0.340477	0.309981	0.740115	0.00512462	0.175885	0	0.630494	0.606883
SYP	0.268417	0.114971	0.760981	0.798445	0.233535	0.190949	0.540846	0.630494	0	0.466419
S100B	0.374193	0.273417	0.112156	0.838781	0.125638	0.522679	0.0628104	0.606883	0.466419	0

## Sheet: RAW data (no misses_A)
	miR-124	miR-146a	miR-125b	miR-21	miR-155	S100B	AGER	GFAP	GJA1	HMGB1	TNF
Ctl A1	-1.01048	-0.22311	3.47748	0.67052	1.74	0.426	-0.02	0.486	-0.392	0.256	-0.685
Ctl A2	-1.541	-1.174	-4.03944	-0.94908	-3.1975	-0.087	-0.379	-1.131	-0.697	-0.817	-0.385
Ctl A3	2.552	1.398	0.561962	0.278555	1.45711	-0.537	0.399	-0.136	0.485	0.362	1.071
AD A1	-11.1302	-7.85666	-4.30679	-4.66636	-0.36867	4.06	3.099	3.064	2.844	-0.448	0.246
AD A2	-11.955	-11.927	-3.56597	-0.37468	2.22774	4.519	4.263	3.049	2.664	3.004	-1.144
AD A3	-4.663	-4.278	-1.77449	4.61029	7.08922	3.391	4.463	1.825	1.72	1.079	-1.836
AD+ET124 A1	11.031	4.761	9.50657	-3.9045	-2.34738	0.913	1.459	0.369	1.513	-1.084	-0.618
AD+ET124 A2	11.23	3.165	11.65	-7.97803	-2.90333	2.591	4.605	-1.308	-1.092	4.776	2.107
AD+ET124 A3	9.385	0.832	8.17009	-8.51385	-5.90722	2.802	1.775	1.523	2.469	-0.627	1.047

## Sheet: R value_A
sample	miR-124	miR-146a	miR-125b	miR-21	miR-155	S100B	AGER	GFAP	GJA1	HMGB1	TNF
miR-124	1	0.932623	0.914319	-0.546596	-0.589196	-0.443995	-0.20321	-0.674381	-0.41864	-0.00755654	0.567209
miR-146a	0.932623	1	0.781728	-0.342587	-0.466178	-0.686633	-0.429922	-0.787596	-0.576853	-0.17702	0.482051
miR-125b	0.914319	0.781728	1	-0.62545	-0.511502	-0.169512	0.0426964	-0.459954	-0.289425	0.200155	0.540735
miR-21	-0.546596	-0.342587	-0.62545	1	0.872262	-0.17178	-0.103556	0.148368	-0.0383139	-0.0961468	-0.764406
miR-155	-0.589196	-0.466178	-0.511502	0.872262	1	0.191844	0.31511	0.373529	0.1427	0.198918	-0.649116
S100B	-0.443995	-0.686633	-0.169512	-0.17178	0.191844	1	0.859856	0.760344	0.676804	0.406973	-0.161298
AGER	-0.20321	-0.429922	0.0426964	-0.103556	0.31511	0.859856	1	0.438923	0.375885	0.697397	-0.0319305
GFAP	-0.674381	-0.787596	-0.459954	0.148368	0.373529	0.760344	0.438923	1	0.914633	-0.0955452	-0.454412
GJA1	-0.41864	-0.576853	-0.289425	-0.0383139	0.1427	0.676804	0.375885	0.914633	1	-0.252496	-0.322435
HMGB1	-0.00755654	-0.17702	0.200155	-0.0961468	0.198918	0.406973	0.697397	-0.0955452	-0.252496	1	0.266218
TNF	0.567209	0.482051	0.540735	-0.764406	-0.649116	-0.161298	-0.0319305	-0.454412	-0.322435	0.266218	1

## Sheet: P value_A
sample	miR-124	miR-146a	miR-125b	miR-21	miR-155	S100B	AGER	GFAP	GJA1	HMGB1	TNF
miR-124	0	0.000244636	0.000557044	0.127813	0.095018	0.231223	0.600007	0.0463352	0.262096	0.984607	0.111214
miR-146a	0.000244636	0	0.0128259	0.366792	0.205926	0.0410622	0.248103	0.0117312	0.10392	0.648663	0.188816
miR-125b	0.000557044	0.0128259	0	0.0716369	0.159275	0.662835	0.913152	0.212861	0.45001	0.605615	0.132786
miR-21	0.127813	0.366792	0.0716369	0	0.00216002	0.658544	0.790913	0.703237	0.922043	0.805634	0.0164517
miR-155	0.095018	0.205926	0.159275	0.00216002	0	0.620968	0.408835	0.322067	0.714182	0.607892	0.0585309
S100B	0.231223	0.0410622	0.662835	0.658544	0.620968	0	0.00295012	0.017391	0.0452598	0.276995	0.678448
AGER	0.600007	0.248103	0.913152	0.790913	0.408835	0.00295012	0	0.237233	0.318779	0.0367634	0.935007
GFAP	0.0463352	0.0117312	0.212861	0.703237	0.322067	0.017391	0.237233	0	0.000550114	0.806831	0.219143
GJA1	0.262096	0.10392	0.45001	0.922043	0.714182	0.0452598	0.318779	0.000550114	0	0.51217	0.397421
HMGB1	0.984607	0.648663	0.605615	0.805634	0.607892	0.276995	0.0367634	0.806831	0.51217	0	0.488683
TNF	0.111214	0.188816	0.132786	0.0164517	0.0585309	0.678448	0.935007	0.219143	0.397421	0.488683	0

## Sheet: RAW data (no misses_miRNA_MNA)
	miR-124	miR-21	miR-155	miR-146a	miR-125b	S100B	TNFa
Ctl M	-0.353	1.11426	1.825	0.652	0.759611	-1.85	-0.777
Ctl M	0.17	1.68002	1.779	1.65	1.01471	0.141	0.375
Ctl M	0.182	-2.79428	-3.60489	-2.302	-1.77432	0.505	0.033
AD M	-3.282	-0.09795	0.004	-2.635	-1.21708	3.745	0.523
AD M	-0.401	-1.90659	-1.147	-4.566	-1.11578	4.454	0.715
AD M	-1.2	-0.572	-0.38281	-3.01	-1.13314	5.447	2.575
AD+ET124 M	15.271	-1.608	-5.299	-2.37	3.765	5.129	2.579
AD+ET124 M	6.556	-2.265	-5.65	-2.95	-3.571	3.403	1.481
AD+ET124 M	12.562	1.80974	-2.3047	-3.435	1.49282	2.113	1.001
Ctl N	2.263	3.509	0.689651	2.119	2.15531	-0.18	-0.152
Ctl N	-1.59092	0.252736	-0.43024	-0.409	-1.9041	0.862	-0.013
Ctl N	-0.67181	-3.76176	-0.25941	-1.709	-0.25121	-0.682	0.165
AD N	-2.18152	0.298633	-2.38415	-1.38709	1.83374	-1.047	2.942
AD N	-8.12122	2.91107	1.68387	-8.79008	2.00709	0.166	3.274
AD N	-2.96391	8.03004	-3.46912	-3.24858	-2.33605	-2.372	3.859
AD+ET124 N	-0.868121	1.71003	3.32165	1.21355	2.1754	0.544	3.185
AD+ET124 N	-0.145947	9.35078	-0.68328	1.25437	6.49242	0.59	2.991
AD+ET124 N	7.82565	4.31288	-1.87194	6.24229	8.34187	0.918	2.57
Ctl A	-1.01048	0.67052	1.74	-0.22311	3.47748	0.426	-0.685
Ctl A	-1.541	-0.94908	-3.1975	-1.174	-4.03944	-0.087	-0.385
Ctl A	2.552	0.278555	1.45711	1.398	0.561962	-0.537	1.071
AD A	-11.1302	-4.66636	-0.36867	-7.85666	-4.30679	4.06	0.246
AD A	-11.955	-0.37468	2.22774	-11.927	-3.56597	4.519	-1.144
AD A	-4.663	4.61029	7.08922	-4.278	-1.77449	3.391	-1.836
AD+ET124 A	11.031	-3.9045	-2.34738	4.761	9.50657	0.913	-0.618
AD+ET124 A	11.23	-7.97803	-2.90333	3.165	11.65	2.591	2.107
AD+ET124 A	9.385	-8.51385	-5.90722	0.832	8.17009	2.802	1.047

[truncated: 2 more sheets: R value_miRNA_MNA, P value_miRNA_MNA]
